# Supplementary material for: Efficacy of Coping with Negative Affect via Alcohol Use Pre- and Post Acute Stress
Source: Behav Sci (Basel). 2025 Nov 24;15(12):1614. doi: 10.3390/bs15121614 (PMC12729561; doi:10.3390/bs15121614)
Supplement: Supplementary file 1 [file behavsci-15-01614-s001.zip]

Archive with 1 entries (1 files):
- behavsci-3820704-supplementary.pdf
